# Supplementary material for: Japan considered from the hypothesis of farmer/language spread
Source: Evol Hum Sci. 2020 May 5;2:e13. doi: 10.1017/ehs.2020.7 (PMC10427481; doi:10.1017/ehs.2020.7)
Supplement: Supplementary file 1 [file S2513843X20000079sup001.zip]

Archive with 5 entries (5 files):
- Suppl figure captions & tables.docx
- deBoer Fig.S4 TohokuDNA_color.tiff
- deBoer Fig.S3_Koshi Confederacy w_pic&.tiff
- deBoer Fig.S2 Japanese dialect map_color.tiff
- deBoer Fig.S1 2-way f3 genetic tests.tiff
